# Supplementary material for: Integrated study of hydrochemistry, quality and risk to human health of groundwater in the upper reaches of the Wulong River Basin
Source: PLoS One. 2024 Oct 21;19(10):e0312000. doi: 10.1371/journal.pone.0312000 (PMC11493294; doi:10.1371/journal.pone.0312000)
Supplement: S1 Data — (XLSX) [file pone.0312000.s001.xlsx]

## Sheet: jisuan
Sample ID	Na+K	Ca	Mg	Cl	SO4	HCO3	NO3	TDS	PH
HTDZK01	48.6	156	28.5	82.7	131	61.8	370	865	7.6
HTDZK06	43.5	195	37.6	131	179	98.88	381	1045	7.6
HTDZK02	56.7	204	40.4	150	151	108.15	438	1110	7.4
HTDZK04	36.2	62.2	49.5	76.9	18.4	332.63	25.9	456	7.9
HTDZK07	66.4	265	46.6	96.6	257	238.03	531	1390	7.3
HTDZK03	32.8	64.6	9.18	25.5	32.2	209.13	29.5	325	8.2
HTDJ012	46.7	137	28.7	108	129	65	264	765	7.5
HTDJ035	42.8	109	27.4	81.7	83.4	70.91	262	655	7.7
HTDJ044	40	125	37.7	54.5	122	118.18	296	745	7.7
HTDJ056	12.3	9.84	2.05	11.6	5.89	23.64	22.3	78.2	7.4
HTDJ058	44.9	89.7	24	67.6	83.2	135.91	140	530	7.5
HTDJ076	41.8	115	27.3	76.3	79.7	195	159	615	7.4
HTDJ083	19.8	57.2	12.4	32.5	50.5	82.73	80.6	308	7.7
HTDJ087	30.1	98.4	21.4	72.7	59.3	165.46	111	493	7.8
HTDJ105	73.6	266	52.2	164	214	106.37	563	1400	7.4
HTDJ148	50.7	108	27.3	86.7	66.1	106.37	237	640	7.4
HTDJ164	28.5	60.5	11.2	21.3	10.2	189.09	73.5	313	7.9
HTDJ218	22.4	49.6	12.7	25.3	47.3	130	35.4	268	7.9
HTDJ202	120	5.24	2.49	15.6	45.1	254.09	1.15	326	8.2
HTDQ02	25.2	64.8	12.1	31.3	64.1	65	121	368	7.6
HJDCG02	60.4	122	30.2	93.4	84.8	189.09	234	740	7.7
HJDCG05	33.4	102	18.7	52.1	123	88.64	143	534	7.9
HJDCG06	25.4	50.8	12.4	37.7	85	94.55	8.2	278	8
HJDCG08	8.04	14.6	2.55	0.021	9.74	59.09	5.71	77.4	7.8
HJDCG09	118	86.9	20.5	100	38.1	200.91	232	705	8
HJDCG10	44.5	118	22.7	65	47.9	313.19	81.5	545	7.9
HTDZK05	58.7	203	40.4	104	143	76.82	593	1200	7.6
SQDJ010	22.4	95.6	40.8	33.4	82.9	271.82	93.2	510	7.7
SQDJ022	76.2	103	48.9	69.1	101	366.37	124	715	7.6
SQDJ032	37	112	31.1	66.4	98.7	212.73	121	582	7.4
SQDJ041	42.3	137	32.5	57.8	86.3	218.64	243	715	7.3
SQDJ090	105	109	32.4	69.7	149	271.82	168	780	7.7
SQDJ096	52.4	127	35.1	57.2	136	124.09	280	755	7.5
SQDJ115	222	18.7	12.3	41.2	97.2	378.19	104	699	8.4
SQDJ118	65.4	134	42.3	55.1	110	342.73	207	810	7.8
SQDJ124	41.5	103	30.8	59.6	84.6	307.28	52.4	535	7.9
SQDJ136	50.9	109	18.5	90.3	27.4	206.82	150	559	7.7
SQDJ143	13.4	52.1	8.11	8.78	29	147.73	27.1	227	8
SQDJ149	49.6	123	41.2	57.6	117	242.28	247	768	7.7
SQDJ163	58.4	65.3	24.1	55.4	17.2	336.82	6.17	405	7.8
SQDJ196	65.4	201	35.4	98.6	119	112.27	553	1140	7.5
SQDJ213	40.6	164	30.8	49.8	163	165.46	306	850	7.6
SQDJ232	99.5	128	58.1	45.1	254	313.19	207	960	7.6
SQDZK02	115	128	50.8	69.9	132	472.73	154	900	7.9
SQDCG01	29.8	60.6	13.5	41.3	73	56.14	104	361	7.6
SQDCG02	54.5	75.6	23.8	50.1	87.8	171.37	136	540	7.6
SQDCG03	45.4	80.3	28.1	29.1	88.4	268.87	65	475	7.6
SQDCG04	50.4	141	49.8	68	142	336.82	213	845	7.6
SQDCG09	48.9	138	35.1	96.8	151	354.55	1.86	652	7.6
SQDCG10	56.1	135	44.9	76.7	114	242.28	237	800	7.5
SQDZK04	45.4	75.1	63.6	30.5	139	437.28	0.22	600	7.7
SQDZK06	29.7	77.3	19.9	41.7	109	153.64	55.2	424	7.9
SQDZK03	25.7	128	44.1	51.4	88.8	236.37	257	725	7.7
SQDZK01	21.3	58.3	14.8	42.4	44.4	146.62	28.6	306	8.1
SQDZK05	10.2	150	35	26.2	139	305.47	113	643	8
SQDJ012	36.8	123	37.5	66.6	177	118.18	217	721	7.7
SQDJ043	18.2	70.2	15.9	16.1	69	177.28	41.1	326	8.2
HTDJ008	26	136	28.6	63.7	111	177.28	172	643	7.6
HTDJ173	37.8	121	22.4	65.1	78.8	65	304	675	7.5
SQDJ222	227	139	33.7	52.4	178	720.92	109	1110	7.6
HTDJ226	45.1	108	21.7	59.8	92.9	277.73	57.4	541	7.7
SQDJ178	17.3	108	39.7	24.9	78.3	260	160	569	7.7
HTDJ208	42.5	125	32.4	62	134	271.82	108	645	7.6
